# Supplementary material for: Global analysis and prediction of fluoride in groundwater
Source: Nat Commun. 2022 Aug 1;13:4232. doi: 10.1038/s41467-022-31940-x (PMC9343638; doi:10.1038/s41467-022-31940-x)
Supplement: Supplementary file 3 — Supplementary Data 1 [file 41467_2022_31940_MOESM3_ESM.zip]

Archive with 6 entries (6 files):
- code/F_sample.rda
- code/global_F_vars.r
- code/mod_global_F.R
- code/mod_global_F.R.bak
- code/readme.txt
- code/statFunctions_F.r
