# Supplementary material for: Global analysis and prediction of fluoride in groundwater
Source: Nat Commun. 2022 Aug 1;13:4232. doi: 10.1038/s41467-022-31940-x (PMC9343638; doi:10.1038/s41467-022-31940-x)
Supplement: Supplementary file 3 — Supplementary Data 1 [file 41467_2022_31940_MOESM3_ESM.zip › code/global_F_vars.r]

depBinName = 'depBIN'
depThresh = c(1.5)

varsToUse = list(

#c('Latitude'),
#c('Longitude'),
#c('Well_Depth_m'),
# c('pH'),
#c('F_mgl'),
# c('As_ugl'),
# c('U_ugl'),
#c('O2_mgl'),
# c('Temperature_C'),
# c('EC_us_cm'),
# c('Na_mgl'),
# c('K_mgl'),
# c('Ca_mgl'),
# c('Mg_mgl'),
# c('Al_ugl'),
# c('Fe_mgl'),
# c('SO4_mgl'),
# c('Cl_mgl'),
# c('Mn_ugl'),
# c('NH4_Kombi'),
# c('Alkalinity_HCO3_mgl'),
#c('BOD_mgl'),
#c('COD_mgl'),
# c('TDS_mgl'),
# c('NO2_N_ugl'),
#c('DOC_mgl'),
# c('Si_mgl'),
# c('P_mgl'),
# c('B_mgl'),
# c('Sr_ugl'),
# c('Ba_ugl'),
# c('Br_ugl'),
# c('I_ugl'),
# c('Li_ugl'),
# c('V_ugl'),
# c('Cr_ugl'),
# c('Co_ugl'),
# c('Ni_ugl'),
# c('Cu_ugl'),
# c('Zn_ugl'),
# c('Mo_ugl'),
# c('Cd_ugl'),
# c('Sb_ugl'),
# c('Pb_ugl'),
# c('Hg_ugl'),
# c('PO4_mgl'),
#c('Eh_mV'),
# c('NO3_mgl_Kombi'),
# c('S_ugl'),
#c('TOC_ugl'),
c('aet_yr_250mPixel'),
# c('acrisols_reclassify'),
# c('arenosols_reclassify'),
# c('alisols_reclassify'),
c('alpha_Priestley_Taylor_coef_250mPixel'),
c('aridity_petDIVprec_WorldClim2_250mPixel'),
# c('average_soil_and_sedimentary_deposit_thickness_250mPixel'),
# c('CECSOL_M_sl7_250m'),
#c('CLYPPT_M_sl1_250m_ll'),
# c('CLYPPT_M_sl7_250m'),
#c('CRFVOL_M_sl1_250m_ll'),
# c('CRFVOL_M_sl7_250m'),
# c('dtm_convergence_merit.dem_m_250m_s0..0cm_2018_v1.0'),
# c('dtm_cti_merit.dem_m_250m_s0..0cm_2018_v1.0'),
# c('dtm_curvature_merit.dem_m_250m_s0..0cm_2017_v1.0'),
# c('dtm_dev.magnitude_merit.dem_m_250m_s0..0cm_2018_v1.0'),
# c('dtm_downlslope.curvature_merit.dem_m_250m_s0..0cm_2017_v1.0'),
# c('dtm_elevation_merit.dem_m_250m_s0..0cm_2017_v1.0'),
# c('dtm_geology_usgs.ecotapestry_c_250m_s0..0cm_2014_v1.0_FACT'),
# c('dtm_geom_merit.dem_m_250m_s0..0cm_2018_v1.0_FACT'),
# c('dtm_landform_usgs.ecotapestry_c_250m_s0..0cm_2014_v1.0_FACT'),
# c('dtm_landform_usgs.ecotapestry_c_250m_s0..0cm_2014_v1.0_FACT_highandlowMountains'),
# c('dtm_geology_usgs.ecotapestry_c_250m_s0..0cm_2014_v1.0_FACT_basicIgneous'),
# c('dtm_geology_usgs.ecotapestry_c_250m_s0..0cm_2014_v1.0_FACT_acidicIgneous'),
# c('dtm_pcurv_merit.dem_m_250m_s0..0cm_2018_v1.0'),
# c('dtm_roughness_merit.dem_m_250m_s0..0cm_2018_v1.0'),
c('dtm_rough.magnitude_merit.dem_m_250m_s0..0cm_2018_v1.0'),
c('dtm_rough.scale_merit.dem_m_250m_s0..0cm_2018_v1.0'),
# c('dtm_slope_merit.dem_m_250m_s0..0cm_2017_v1.0'),
# c('dtm_tcurv_merit.dem_m_250m_s0..0cm_2018_v1.0'),
# c('dtm_tri_merit.dem_m_250m_s0..0cm_2018_v1.0'),
c('dtm_vbf_merit.dem_m_250m_s0..0cm_2017_v1.0'),
# c('dtm_vrm_merit.dem_m_250m_s0..0cm_2018_v1.0'),
# c('FAO_WRB_MostProbableSoilClass_FACT'),
# c('gem_active_faults_harmonized_Puffer0.5_mit0'),
# c('gem_active_faults_harmonized_Puffer1.0_mit0'),
# c('gypsisols_250m'),
# c('HYSOGs250m2_FACT'),
# c('HYSOGs250m2_FACT_sand_sandyLoam_lowRunoff_Klassen1_2'),
# c('hydroSheds_flowAccumulation_30s'),
# c('MCD12Q1_IGBP2_FACT'),
#c('nitrogen_0_5cm_mean_EPSG4326_LZW'),
# c('nitrogen_100_200cm_mean_EPSG4326_LZW'),
# c('OCDENS_M_sl7_250m'),
# c('ORCDRC_M_sl7_250m_ll'),
c('pet_annual_250mPixel'),
c('PHIHOX_M_sl7_250m'),
c('prec_worldClim2_Jahresdurchschnitt_250mPixel'),
# c('regosols_reclassify'),
#c('SLTPPT_M_sl1_250m_ll'),
# c('SLTPPT_M_sl7_250m'),
# #c('SNDPPT_M_sl1_250m_ll'),
# c('SNDPPT_M_sl7_250m'),
#c('sol_bulkdens.fineearth_usda.4a1h_m_250m_b0..0cm_1950..2017_v0.2'),
# c('sol_bulkdens.fineearth_usda.4a1h_m_250m_b200..200cm_1950..2017_v0.2'),
# c('sol_organic.carbon.stock_msa.kgm2_m_250m_b0..30cm_2015_v0.2'),
#c('sol_texture.class_usda.tt_m_250m_b0..0cm_1950..2017_v0.2_FACT'),
# c('sol_texture.class_usda.tt_m_250m_b200..200cm_1950..2017_v0.2_FACT'),
#c('sol_watercontent.33kPa_usda.4b1c_m_250m_b0..0cm_1950..2017_v0.1'),
# c('sol_watercontent.33kPa_usda.4b1c_m_250m_b200..200cm_1950..2017_v0.1'),
#c('sol_watercontent.1500kPa_usda.3c2a1a_m_250m_b0..0cm_1950..2017_v0.1'),
# c('sol_watercontent.1500kPa_usda.3c2a1a_m_250m_b200..200cm_1950..2017_v0.1'),
# c('solonetz_reclassify'),
#c('ssp2_total_2020'),
# c('TAXNWRB_Calcic.Histosols_250m_ll'),
# c('TAXNWRB_Fibric.Histosols_250m_ll'),
# c('TAXNWRB_Haplic.Andosols_250m'),
# c('TAXNWRB_Haplic.Calcisols_250m'),
# c('TAXNWRB_Haplic.Fluvisols_250m'),
# c('TAXNWRB_Haplic.Gleysols_250m'),
# c('TAXNWRB_Haplic.Solonchaks_250m'),
c('temperature_250mPixel'))
# c('wc2.1_30s_tavg'),
# c('WTD_Welt_Float32_30s'),
# c('WWP_M_sl7_250m'))
