# Supplementary material for: Global analysis and prediction of fluoride in groundwater
Source: Nat Commun. 2022 Aug 1;13:4232. doi: 10.1038/s41467-022-31940-x (PMC9343638; doi:10.1038/s41467-022-31940-x)
Supplement: Supplementary file 3 — Supplementary Data 1 [file 41467_2022_31940_MOESM3_ESM.zip › code/mod_global_F.R.bak]

rm(list=ls())   # clear all variables
graphics.off()

# load necessary libraries
suppressWarnings(library(pROC))
suppressWarnings(library(boot))
suppressWarnings(library(caret))
suppressWarnings(library(dplyr))
suppressWarnings(library(e1071))
suppressWarnings(library(kernlab))
suppressWarnings(library(ResourceSelection))
suppressWarnings(library(rpart))
suppressWarnings(library(rattle))
suppressWarnings(library(rpart.plot))
suppressWarnings(library(RColorBrewer))
suppressWarnings(library(varSelRF))
suppressWarnings(library(adabag))
suppressWarnings(library(stringr))
suppressWarnings(library(splus2R))
suppressWarnings(library(BSDA))
suppressWarnings(library(ggpubr))
suppressWarnings(library(ranger))
suppressWarnings(library(pryr))

# import functions and variables
source('statFunctions_F.r')
source('global_F_vars.r')

# function switches and parameters
correlationsBinSwitch = 1
    corrBinType = 'kendall'
    binselection = c('Rice')
    bintype = 'equalcount'
    plotCorrelations = 1
removeIncompleteRowsSwitch = 1
splitDFswitch = 1
    trainingProportion = 0.8
rfVarSelSwitch = 0
rfParameterSearchSwitch = 0
randomForestSwitch = 0
    cmUndersample = TRUE
    mtryVal = 0
    numTreeRF = 1001
    nodesizeRF = 1
    undersampleSwitchRF = 0
    createRasterSwitchRF = 0
    numFold = 10
    
# function parameters
cropToShape = ''
plotSensSpecSwitch = 1
sensSpecFullDataSwitch = 0
rastersPath = 'D:/GIS/Datenbanken/Modellieren/global2/250m/Sektoren'
rastersSuffix = '.tif'
seedVal = 25
sensSpecAnalyInterval = 0.05
thresholdIntervalSensSpec = 0.01     # interval for calculating sensitivity, specificity

# load modelling data frame
conditions = data.frame('F_mgl','>=',0,'','', stringsAsFactors = FALSE)
names(conditions) <- c('Variable','Expression','Value','Logic. oper.')
load('F_sample.rda')

# find proportion of high and low fluoride concentrations
fractRanger <- c(length(which(myDF$depBIN==1))/nrow(myDF),length(which(myDF$depBIN==0))/nrow(myDF))
    
# columns to later remove before running regression
nonInd <- c("depBIN","depCONT","Continent")
indVars <- setdiff(names(myDF),nonInd)

if (removeIncompleteRowsSwitch==1) {
    for (co in 1:length(colnames(myDF))) {  # remove rows from data frame that are missing data
        if(names(myDF)[co] %in% varsToUse) {
            ii <- which(myDF[,co]==-9999)
            if(length(ii)>1){
                myDF = myDF[-ii,]
            }
        }
    }
}    

# split dataset into training and testing subsets using same ratio of high to low values
set.seed(seedVal)
myDF0 <- subset(myDF,myDF$depBIN==0)
myDF0 <- myDF0[sample(nrow(myDF0)),]     # randomly sort measurements
myDF1 <- subset(myDF,myDF$depBIN==1)
myDF1 <- myDF1[sample(nrow(myDF1)),]     # randomly sort measurements

# split into training and testing datasets
if (splitDFswitch == 1) {
    set.seed(seedVal)
    command3 <- 'myDF.train <- rbind('
    command4 <- 'myDF.test <- rbind('
    for (de2 in 0:(length(depThresh))) {
        command2 <- paste('myDF',as.character(de2),' <- myDF',as.character(de2),'[sample(nrow(myDF',de2,')),]',sep='')
        eval(parse(text=command2))
        command3 <- paste(command3,'myDF',de2,'[1:floor(nrow(myDF',de2,') * trainingProportion),],',sep='')
        command4 <- paste(command4,'myDF',de2,'[floor(nrow(myDF',de2,') * trainingProportion + 1):nrow(myDF',de2,'),],',sep='')
    }
    command3 <- paste(str_sub(command3,end=-2),')',sep='')  
    command4 <- paste(str_sub(command4,end=-2),')',sep='')  
    eval(parse(text=command3))
    eval(parse(text=command4))
} else {
    myDF.train <- myDF
    myDF.test <- myDF
}

# correlations between independent variables and dependent variable
if (correlationsBinSwitch == 1) {
    ii <- which(grepl('_FACT',names(myDF)))
    if(length(ii)==0) {
        myDFcorr <- myDF
    } else myDFcorr <- myDF[-ii]
	myDFcorr <- myDF[which(names(myDF) %in% c('depBIN',varsToUse))]
    corrsBin = calcCorrelationBinPercent(myDFcorr,'depBIN',nonInd,depThresh[1],plotCorrelations,binselection,bintype,corrBinType)
} 

# Random forest variable selection - uses all data, i.e. myDF instead of myDF.train and myDF.test
if (rfVarSelSwitch == 1) {
    set.seed(seedVal)
    depBIN = myDF[,which(names(myDF)==depBinName)]
    cldep <- factor(depBIN)
    x <- data.matrix(myDF[,names(myDF) %in% varsToUse])
    rf.vs1 <- varSelRF(x, cldep, ntree = 500, ntreeIterat = 300, vars.drop.frac = 0.2)
}

if (rfParameterSearchSwitch == 1) {
    grid <- expand.grid(mtry=3, splitrule='gini', min.node.size=c(1,2,3,4,5))
        
    # The control is used to set the cross-validation 
    control <- trainControl(method="CV",number = 5)
        
    myDF <- rbind(myDF0[sample(c(1:nrow(myDF0)), nrow(myDF1)),], myDF1)
    # Parameter selection
    rf.train <- train(depBIN ~., data=myDF[,names(myDF) %in% c(depBinName,varsToUse)], method='ranger', trControl=control, tuneGrid=grid)
}

# Random forest
if (randomForestSwitch == 1) {
    if (depBinName=='depCONT') {
        depBinName <- 'depBIN'
        myDF.train$depBIN <- myDF.train$depCONT
        myDF.test$depBIN <- myDF.test$depCONT
        myDF$depBIN <- myDF$depCONT
    }
  
    if(numFold > 1){
        sampsizeVar = min(floor(nrow(myDF0) * (1-1/numFold)), floor(nrow(myDF1) * (1-1/numFold)))
        randfor_auc <- list()
        randfor_auc_Africa <- list()
        randfor_auc_Asia <- list()
        randfor_auc_Australia <- list()
        randfor_auc_Europe <- list()
        randfor_auc_NorthAmerica <- list()
        randfor_auc_SouthAmerica <- list()
        randfor_cv <- list()
        randfor_sensSpec <- list()
        randfor_predVal <- list()
        indiv_auc <- NULL
        indiv_auc_Africa <- NULL
        indiv_auc_Asia <- NULL
        indiv_auc_Australia <- NULL
        indiv_auc_Europe <- NULL
        indiv_auc_NorthAmerica <- NULL
        indiv_auc_SouthAmerica <- NULL
        
        indiv_acc_Africa <- NULL
        indiv_acc_Asia <- NULL
        indiv_acc_Australia <- NULL
        indiv_acc_Europe <- NULL
        indiv_acc_NorthAmerica <- NULL
        indiv_acc_SouthAmerica <- NULL
        indiv_acc_Africa_maxSensSpec <- NULL
        indiv_acc_Asia_maxSensSpec <- NULL
        indiv_acc_Australia_maxSensSpec <- NULL
        indiv_acc_Europe_maxSensSpec <- NULL
        indiv_acc_NorthAmerica_maxSensSpec <- NULL
        indiv_acc_SouthAmerica_maxSensSpec <- NULL        
        indiv_acc_Africa_sensSpecAcc <- NULL
        indiv_acc_Asia_sensSpecAcc <- NULL
        indiv_acc_Australia_sensSpecAcc <- NULL
        indiv_acc_Europe_sensSpecAcc <- NULL
        indiv_acc_NorthAmerica_sensSpecAcc <- NULL
        indiv_acc_SouthAmerica_sensSpecAcc <- NULL
        
        indiv_kappa <- NULL
        indiv_sensSpecCross <- NULL
        indiv_sensSpecAcc <- NULL
        indiv_maxSumSensSpecCutoff <- NULL
        indiv_maxSumSensSpecAcc <- NULL
        indiv_predVal <- NULL
        indiv_acc_0bis50m <- NULL
        indiv_acc_0bis50m_maxSensSpec <- NULL
        indiv_acc_50bis200m <- NULL
        indiv_acc_50bis200m_maxSensSpec <- NULL
        indiv_acc_200bis600m <- NULL
        indiv_acc_200bis600m_maxSensSpec <- NULL
        indiv_acc_mehrAls600m <- NULL
        indiv_acc_mehrAls600m_maxSensSpec <- NULL
        for (k in 1:numFold){
            set.seed(seedVal+k)
            myDF0 <- myDF0[sample(nrow(myDF0)),]     # randomly sort measurements
            myDF1 <- myDF1[sample(nrow(myDF1)),]     # randomly sort measurements
            if(k%%50==0) print(k)
            myDFzehntel0 <- myDF0[1:round(0.2*nrow(myDF0)),]
            myDFzehntel1 <- myDF1[1:round(0.2*nrow(myDF1)),]
            myDFzehntel <- rbind(myDFzehntel0,myDFzehntel1)
            myDFzehntel_Africa <- myDFzehntel[which(myDFzehntel$Continent=='Africa'),]
            myDFzehntel_Asia <- myDFzehntel[which(myDFzehntel$Continent=='Asia'),]
            myDFzehntel_Australia <- myDFzehntel[which(myDFzehntel$Continent=='Australia'),]
            myDFzehntel_Europe <- myDFzehntel[which(myDFzehntel$Continent=='Europe'),]
            myDFzehntel_NorthAmerica <- myDFzehntel[which(myDFzehntel$Continent=='North America'),]
            myDFzehntel_SouthAmerica <- myDFzehntel[which(myDFzehntel$Continent=='South America'),]
            myDFrest <- rbind(myDF0[round(0.2*nrow(myDF0)+1):nrow(myDF0),], myDF1[round(0.2*nrow(myDF1)+1):nrow(myDF1),])
            
            if(mtryVal>0) {
                fit <- ranger(depBIN ~ ., data=myDFrest[,names(myDFrest) %in% c(depBinName,varsToUse)], num.trees=numTreeRF, mtry=mtryVal, min.node.size=nodesizeRF, sample.fraction = fractRanger, probability = TRUE)                
            } else {
                fit <- ranger(depBIN ~ ., data=myDFrest[,names(myDFrest) %in% c(depBinName,varsToUse)], num.trees=numTreeRF, min.node.size=nodesizeRF, sample.fraction = fractRanger, probability = TRUE)           
            }

            cmresultate <- data.frame('Accuracy'=double(0), 'Kappa'=double(0), 'Sensitivity'=double(0), 'Specificity'=double(0), 'Balanced.Accuracy'=double(0), 'Pos.Pred.Value'=double(0), 'Neg.Pred.Value'=double(0), 'AccuracyNull'=double(0), 'AUC'=double(0), 'sensSpecCross'=double(0), 'sensSpecAcc'=double(0))
            if(cmUndersample) {
                numiter <- 10
                for(z in 1:numiter){
                    myDFzehntelbilanziert <- rbind(myDFzehntel1, myDFzehntel0[sample(c(1:nrow(myDFzehntel0)), nrow(myDFzehntel1)),])
                    cmbilanziert <- getConfusionMatrix3(fit,myDFzehntelbilanziert)
                    cmresultate[z,1] <- cmbilanziert$overall[1]
                    cmresultate$Kappa[z] <- cmbilanziert$overall[2]
                    cmresultate$Sensitivity[z] <- cmbilanziert$byClass[1]
                    cmresultate$Specificity[z] <- cmbilanziert$byClass[2]
                    cmresultate$Balanced.Accuracy[z] <- cmbilanziert$byClass[11]
                    cmresultate$Pos.Pred.Value[z] <- cmbilanziert$byClass[3]
                    cmresultate$Neg.Pred.Value[z] <- cmbilanziert$byClass[4]
                    cmresultate$AccuracyNull[z] <- cmbilanziert$overall[5]
                }
                randfor_cv[[k]] <- colMeans(cmresultate, na.rm = TRUE)   
            } else {
                randfor_cv[[k]] <- getConfusionMatrix3(fit,myDFzehntel)
            }
			
            predRF.test <- predict(fit, myDFzehntel, type='response')
            predRF.test_Africa <- predict(fit, myDFzehntel_Africa, type='response')
            predRF.test_Asia <- predict(fit, myDFzehntel_Asia, type='response')
            predRF.test_Australia <- predict(fit, myDFzehntel_Australia, type='response')
            predRF.test_Europe <- predict(fit, myDFzehntel_Europe, type='response')
            predRF.test_NorthAmerica <- predict(fit, myDFzehntel_NorthAmerica, type='response')
            predRF.test_SouthAmerica <- predict(fit, myDFzehntel_SouthAmerica, type='response')
            
			prob <- predRF.test$predictions[,2]
            prob_Africa <- predRF.test_Africa$predictions[,2]
            prob_Asia <- predRF.test_Asia$predictions[,2]
            prob_Australia <- predRF.test_Australia$predictions[,2]
            prob_Europe <- predRF.test_Europe$predictions[,2]
            prob_NorthAmerica <- predRF.test_NorthAmerica$predictions[,2]
            prob_SouthAmerica <- predRF.test_SouthAmerica$predictions[,2]
			prob_0bis50 <- predict(fit, myDFzehntel[which(myDFzehntel$depth>=0 & myDFzehntel$depth<50),], type='response')
            prob_0bis50 <- prob_0bis50$predictions[,2]
            prob_50bis200 <- predict(fit, myDFzehntel[which(myDFzehntel$depth>=50 & myDFzehntel$depth<200),], type='response')
            prob_50bis200 <- prob_50bis200$predictions[,2]
            prob_200bis600 <- predict(fit, myDFzehntel[which(myDFzehntel$depth>=200 & myDFzehntel$depth<600),], type='response')
            prob_200bis600 <- prob_200bis600$predictions[,2]
            prob_gt600 <- predict(fit, myDFzehntel[which(myDFzehntel$depth>=600),], type='response')
            prob_gt600 <- prob_gt600$predictions[,2]

            dep <- myDFzehntel$depBIN
            dep_Africa <- myDFzehntel_Africa$depBIN
            dep_Asia <- myDFzehntel_Asia$depBIN
            dep_Australia <- myDFzehntel_Australia$depBIN
            dep_Europe <- myDFzehntel_Europe$depBIN
            dep_NorthAmerica <- myDFzehntel_NorthAmerica$depBIN
            dep_SouthAmerica <- myDFzehntel_SouthAmerica$depBIN
            
			randfor_auc[[k]] <- roc(dep ~ prob, ci=TRUE, levels=c('0','1'), quiet=TRUE)
            # randfor_auc_Africa[[k]] <- roc(dep_Africa ~ prob_Africa, ci=TRUE, levels=c('0','1'), quiet=TRUE)
            # randfor_auc_Asia[[k]] <- roc(dep_Asia ~ prob_Asia, ci=TRUE, levels=c('0','1'), quiet=TRUE)
            # randfor_auc_Australia[[k]] <- roc(dep_Australia ~ prob_Australia, ci=TRUE, levels=c('0','1'), quiet=TRUE)
            # randfor_auc_Europe[[k]] <- roc(dep_Europe ~ prob_Europe, ci=TRUE, levels=c('0','1'), quiet=TRUE)
            # randfor_auc_NorthAmerica[[k]] <- roc(dep_NorthAmerica ~ prob_NorthAmerica, ci=TRUE, levels=c('0','1'), quiet=TRUE)
            # randfor_auc_SouthAmerica[[k]] <- roc(dep_SouthAmerica ~ prob_SouthAmerica, ci=TRUE, levels=c('0','1'), quiet=TRUE)
            
            indiv_auc[k] <- randfor_auc[[k]]$auc
            # indiv_auc_Africa[k] <- randfor_auc_Africa[[k]]$auc
            # indiv_auc_Asia[k] <- randfor_auc_Asia[[k]]$auc
            # indiv_auc_Australia[k] <- randfor_auc_Australia[[k]]$auc
            # indiv_auc_Europe[k] <- randfor_auc_Europe[[k]]$auc
            # indiv_auc_NorthAmerica[k] <- randfor_auc_NorthAmerica[[k]]$auc
            # indiv_auc_SouthAmerica[k] <- randfor_auc_SouthAmerica[[k]]$auc
            
			indiv_kappa[k] <- randfor_cv[[k]][2]
            
			sensSpecOutput <- crossoverSensSpec(dep, prob, thresholdIntervalSensSpec,0)
            predValOutput <- crossoverPredVal(dep, prob, thresholdIntervalSensSpec,0, 'Random forest')
            randfor_sensSpec[[k]] <- sensSpecOutput
            randfor_predVal[[k]] <- predValOutput
            indiv_sensSpecCross[k] <- sensSpecOutput[[2]][1]
            indiv_sensSpecAcc[k] <- sensSpecOutput[[2]][2]
            indiv_maxSumSensSpecCutoff[k] <- as.numeric(rownames(sensSpecOutput[[1]][which(sensSpecOutput[[1]]$sum_se_sp==max(sensSpecOutput[[1]]$sum_se_sp)),]))
            indiv_maxSumSensSpecAcc[k] <- sensSpecOutput[[1]]$acc[which(sensSpecOutput[[1]]$sum_se_sp==max(sensSpecOutput[[1]]$sum_se_sp))]
            indiv_predVal[k] <- predValOutput[[2]][1]
            
            indiv_acc_0bis50m[k] <- crossoverSensSpec(myDFzehntel$depBIN[which(myDFzehntel$depth>=0 & myDFzehntel$depth<50)], prob_0bis50, thresholdIntervalSensSpec,0)[[2]][2]
            indiv_acc_0bis50m_maxSensSpec[k] <- crossoverSensSpec(myDFzehntel$depBIN[which(myDFzehntel$depth>=0 & myDFzehntel$depth<50)], prob_0bis50, thresholdIntervalSensSpec,0)[[3]][2]
            indiv_acc_50bis200m[k] <- crossoverSensSpec(myDFzehntel$depBIN[which(myDFzehntel$depth>=50 & myDFzehntel$depth<200)], prob_50bis200, thresholdIntervalSensSpec,0)[[2]][2]
            indiv_acc_50bis200m_maxSensSpec[k] <- crossoverSensSpec(myDFzehntel$depBIN[which(myDFzehntel$depth>=50 & myDFzehntel$depth<200)], prob_50bis200, thresholdIntervalSensSpec,0)[[3]][2]
            indiv_acc_200bis600m[k] <- crossoverSensSpec(myDFzehntel$depBIN[which(myDFzehntel$depth>=200 & myDFzehntel$depth<600)], prob_200bis600, thresholdIntervalSensSpec,0)[[2]][2]
            indiv_acc_200bis600m_maxSensSpec[k] <- crossoverSensSpec(myDFzehntel$depBIN[which(myDFzehntel$depth>=200 & myDFzehntel$depth<600)], prob_200bis600, thresholdIntervalSensSpec,0)[[3]][2]
            indiv_acc_mehrAls600m[k] <- crossoverSensSpec(myDFzehntel$depBIN[which(myDFzehntel$depth>=600)], prob_gt600, thresholdIntervalSensSpec,0)[[2]][2]
            indiv_acc_mehrAls600m_maxSensSpec[k] <- crossoverSensSpec(myDFzehntel$depBIN[which(myDFzehntel$depth>=600)], prob_gt600, thresholdIntervalSensSpec,0)[[3]][2]
            # indiv_acc_Africa[k] <- crossoverSensSpec(dep_Africa, prob_Africa, thresholdIntervalSensSpec,0)[[2]][2]
            # indiv_acc_Africa_maxSensSpec[k] <- crossoverSensSpec(dep_Africa, prob_Africa, thresholdIntervalSensSpec,0)[[3]][2]
            # indiv_acc_Asia[k] <- crossoverSensSpec(dep_Asia, prob_Asia, thresholdIntervalSensSpec,0)[[2]][2]
            # indiv_acc_Asia_maxSensSpec[k] <- crossoverSensSpec(dep_Asia, prob_Asia, thresholdIntervalSensSpec,0)[[3]][2]
            # indiv_acc_Australia[k] <- crossoverSensSpec(dep_Australia, prob_Australia, thresholdIntervalSensSpec,0)[[2]][2]
            # indiv_acc_Australia_maxSensSpec[k] <- crossoverSensSpec(dep_Australia, prob_Australia, thresholdIntervalSensSpec,0)[[3]][2]
            # indiv_acc_Europe[k] <- crossoverSensSpec(dep_Europe, prob_Europe, thresholdIntervalSensSpec,0)[[2]][2]
            # indiv_acc_Europe_maxSensSpec[k] <- crossoverSensSpec(dep_Europe, prob_Europe, thresholdIntervalSensSpec,0)[[3]][2]
            # indiv_acc_NorthAmerica[k] <- crossoverSensSpec(dep_NorthAmerica, prob_NorthAmerica, thresholdIntervalSensSpec,0)[[2]][2]
            # indiv_acc_NorthAmerica_maxSensSpec[k] <- crossoverSensSpec(dep_NorthAmerica, prob_NorthAmerica, thresholdIntervalSensSpec,0)[[3]][2]
            # indiv_acc_SouthAmerica[k] <- crossoverSensSpec(dep_SouthAmerica, prob_SouthAmerica, thresholdIntervalSensSpec,0)[[2]][2]
            # indiv_acc_SouthAmerica_maxSensSpec[k] <- crossoverSensSpec(dep_SouthAmerica, prob_SouthAmerica, thresholdIntervalSensSpec,0)[[3]][2]
        }
        print(paste('Mean AUC:',round(mean(indiv_auc),4),'SD AUC:',sd(indiv_auc),'Median AUC:',round(median(indiv_auc),4),'Range AUC:',range(indiv_auc)[1],'-',range(indiv_auc)[2]))
        # print(paste('Mean AUC Africa:',round(mean(indiv_auc_Africa),4),'SD AUC:',sd(indiv_auc_Africa),'Median AUC:',round(median(indiv_auc_Africa),4),'Range AUC:',range(indiv_auc_Africa)[1],'-',range(indiv_auc_Africa)[2]))
        # print(paste('Mean AUC Asia:',round(mean(indiv_auc_Asia),4),'SD AUC:',sd(indiv_auc_Asia),'Median AUC:',round(median(indiv_auc_Asia),4),'Range AUC:',range(indiv_auc_Asia)[1],'-',range(indiv_auc_Asia)[2]))
        # print(paste('Mean AUC Australia:',round(mean(indiv_auc_Australia),4),'SD AUC:',sd(indiv_auc_Australia),'Median AUC:',round(median(indiv_auc_Australia),4),'Range AUC:',range(indiv_auc_Australia)[1],'-',range(indiv_auc_Australia)[2]))
        # print(paste('Mean AUC Europe:',round(mean(indiv_auc_Europe),4),'SD AUC:',sd(indiv_auc_Europe),'Median AUC:',round(median(indiv_auc_Europe),4),'Range AUC:',range(indiv_auc_Europe)[1],'-',range(indiv_auc_Europe)[2]))
        # print(paste('Mean AUC North America:',round(mean(indiv_auc_NorthAmerica),4),'SD AUC:',sd(indiv_auc_NorthAmerica),'Median AUC:',round(median(indiv_auc_NorthAmerica),4),'Range AUC:',range(indiv_auc_NorthAmerica)[1],'-',range(indiv_auc_NorthAmerica)[2]))
        # print(paste('Mean AUC South America:',round(mean(indiv_auc_SouthAmerica),4),'SD AUC:',sd(indiv_auc_SouthAmerica),'Median AUC:',round(median(indiv_auc_SouthAmerica),4),'Range AUC:',range(indiv_auc_SouthAmerica)[1],'-',range(indiv_auc_SouthAmerica)[2]))
        print(paste('Mean Kappa:',mean(indiv_kappa),'SD Kappa:',sd(indiv_kappa),'Median Kappa:',median(indiv_kappa),'Range Kappa:',range(indiv_kappa)[1],'-',range(indiv_kappa)[2]))
        print(paste('Mean sensSpecCrossX:',mean(indiv_sensSpecCross),'SD sensSpecCrossX:',sd(indiv_sensSpecCross),'Median sensSpecCross:',median(indiv_sensSpecCross),'Range sensSpecCrossX:',range(indiv_sensSpecCross)[1],'-',range(indiv_sensSpecCross)[2]))
        print(paste('Mean sensSpecCrossAcc:',mean(indiv_sensSpecAcc),'SD sensSpecCrossAcc:',sd(indiv_sensSpecAcc),'Median sensSpecCrossAcc:',median(indiv_sensSpecAcc),'Range sensSpecCrossAcc:',range(indiv_sensSpecAcc)[1],'-',range(indiv_sensSpecAcc)[2]))
        print(paste('Mean maxSumSensSpecCutoff:',round(mean(indiv_maxSumSensSpecCutoff),4),'SD maxSumSensSpecCutoff:',round(sd(indiv_maxSumSensSpecCutoff),4),'Median maxSumSensSpecCutoff:',round(median(indiv_maxSumSensSpecCutoff),4),'Range maxSumSensSpecCutoff:',range(indiv_maxSumSensSpecCutoff)[1],'-',range(indiv_maxSumSensSpecCutoff)[2]))
        print(paste('Mean maxSumSensSpecAcc:',round(mean(indiv_maxSumSensSpecAcc),4),'SD maxSumSensSpecAcc:',round(sd(indiv_maxSumSensSpecAcc),4),'Median maxSumSensSpecAcc:', round(median(indiv_maxSumSensSpecAcc),4),'Range maxSumSensSpecAcc:',round(range(indiv_maxSumSensSpecAcc)[1],4),'-',round(range(indiv_maxSumSensSpecAcc)[2],4)))
        print(paste('Mean predValCross:', mean(indiv_predVal),'Median predValCross:', median(indiv_predVal),'Range predValCross:',range(indiv_predVal)[1],'-',range(indiv_predVal)[2]))
        print(paste('Accuracy for measurements between 0-50m depth:',round(mean(indiv_acc_0bis50m),4),'+-',round(sd(indiv_acc_0bis50m),4),'Median acc 0-50m depth:',round(median(indiv_acc_0bis50m),4),'Range acc 0-50m depth:',range(indiv_acc_0bis50m)[1],'-',range(indiv_acc_0bis50m)[2]))
        print(paste('Accuracy for measurements between 50-200m depth:',round(mean(indiv_acc_50bis200m),4),'+-',round(sd(indiv_acc_50bis200m),4),'Median acc 50-200m depth:',round(median(indiv_acc_50bis200m),4),'Range acc 50-200m depth:',range(indiv_acc_50bis200m)[1],'-',range(indiv_acc_50bis200m)[2]))
        print(paste('Accuracy for measurements between 200-600m depth:',round(mean(indiv_acc_200bis600m),4),'+-',round(sd(indiv_acc_200bis600m),4),'Median acc 200-600m depth:',round(median(indiv_acc_200bis600m),4),'Range acc 200-600m depth:',range(indiv_acc_200bis600m)[1],'-',range(indiv_acc_200bis600m)[2]))
        print(paste('Accuracy for measurements >600m depth:',round(mean(indiv_acc_mehrAls600m),4),'+-',round(sd(indiv_acc_mehrAls600m),4),'Median acc >600m depth:',round(median(indiv_acc_mehrAls600m),4),'Range acc >600m depth:',range(indiv_acc_mehrAls600m)[1],'-',range(indiv_acc_mehrAls600m)[2]))
        # print(paste('Accuracy for Africa:',round(mean(indiv_acc_Africa),4),'+-',round(sd(indiv_acc_Africa),4),'Median acc Africa:',round(median(indiv_acc_Africa),4),'Range acc Africa:',range(indiv_acc_Africa)[1],'-',range(indiv_acc_Africa)[2]))
        # print(paste('Accuracy for Asia:',round(mean(indiv_acc_Asia),4),'+-',round(sd(indiv_acc_Asia),4),'Median acc Asia:',round(median(indiv_acc_Asia),4),'Range acc Asia:',range(indiv_acc_Asia)[1],'-',range(indiv_acc_Asia)[2]))
        # print(paste('Accuracy for Australia:',round(mean(indiv_acc_Australia),4),'+-',round(sd(indiv_acc_Australia),4),'Median acc Australia:',round(median(indiv_acc_Australia),4),'Range acc Australia:',range(indiv_acc_Australia)[1],'-',range(indiv_acc_Australia)[2]))
        # print(paste('Accuracy for Europe:',round(mean(indiv_acc_Europe),4),'+-',round(sd(indiv_acc_Europe),4),'Median acc Europe:',round(median(indiv_acc_Europe),4),'Range acc Europe:',range(indiv_acc_Europe)[1],'-',range(indiv_acc_Europe)[2]))
        # print(paste('Accuracy for North America:',round(mean(indiv_acc_NorthAmerica),4),'+-',round(sd(indiv_acc_NorthAmerica),4),'Median acc North America:',round(median(indiv_acc_NorthAmerica),4),'Range acc North America:',range(indiv_acc_NorthAmerica)[1],'-',range(indiv_acc_NorthAmerica)[2]))
        # print(paste('Accuracy for South America:',round(mean(indiv_acc_SouthAmerica),4),'+-',round(sd(indiv_acc_SouthAmerica),4),'Median acc South America:',round(median(indiv_acc_SouthAmerica),4),'Range acc South America:',range(indiv_acc_SouthAmerica)[1],'-',range(indiv_acc_SouthAmerica)[2]))
    
	} else {
        if(mtryVal>0) {
            fit <- ranger(depBIN ~ ., data=myDF[,names(myDF) %in% c(depBinName,varsToUse)], num.trees=numTreeRF, mtry=mtryVal, min.node.size=nodesizeRF, sample.fraction = fractRanger, probability = TRUE)                
        } else {
            fit <- ranger(depBIN ~ ., data=myDF[,names(myDF) %in% c(depBinName,varsToUse)], num.trees=numTreeRF, min.node.size=nodesizeRF, sample.fraction = fractRanger, probability = TRUE)           
        }
    }
} 
