# Supplementary material for: Global analysis and prediction of fluoride in groundwater
Source: Nat Commun. 2022 Aug 1;13:4232. doi: 10.1038/s41467-022-31940-x (PMC9343638; doi:10.1038/s41467-022-31940-x)
Supplement: Supplementary file 3 — Supplementary Data 1 [file 41467_2022_31940_MOESM3_ESM.zip › code/readme.txt]

Included files:
mod_global_F.R - runs the random forest modelling in R, e.g. "source('mod_global_F.R')"
statFunctions_F.r - functions loaded in and used by mod_global_F.R
global_F_vars.r - contains list of variables to use in modelling (as contained in F_sample.rda)
F_sample.rda - sample fluoride-concentration data from the U.S.:

Read, E. K. et al. Water quality data for national‐scale aquatic research: The Water Quality Portal. Water Resources Research 53, 1735-1745 (2017).
U.S. Geological Survey. National Uranium Resource Evaluation (NURE) Hydrogeochemical and Stream Sediment Reconnaissance data. https://mrdata.usgs.gov/nure/water/ (2004).
Texas Water Development Board. Groundwater Database (GWDB). http://www.twdb.texas.gov/groundwater/data/gwdbrpt.asp (accessed 30.11.2019).


1. System requirements
- The R libraries listed at the top of mod_global_F.R should be installed prior to use.
- Software has been tested on Windows 10 using RStudio version 2021.09.1 Build 372 and R version:
platform       x86_64-w64-mingw32          
arch           x86_64                      
os             mingw32                     
system         x86_64, mingw32             
status                                     
major          4                           
minor          1.1                         
year           2021                        
month          08                          
day            10                          
svn rev        80725                       
language       R                           
version.string R version 4.1.1 (2021-08-10)
nickname       Kick Things
- No non-standard hardware is required

> sessionInfo()
R version 4.1.1 (2021-08-10)
Platform: x86_64-w64-mingw32/x64 (64-bit)
Running under: Windows 10 x64 (build 19042)

Matrix products: default

locale:
[1] LC_COLLATE=German_Switzerland.1252 
[2] LC_CTYPE=German_Switzerland.1252   
[3] LC_MONETARY=German_Switzerland.1252
[4] LC_NUMERIC=C                       
[5] LC_TIME=German_Switzerland.1252    

attached base packages:
[1] parallel  stats     graphics  grDevices utils     datasets 
[7] methods   base     

other attached packages:
 [1] pryr_0.1.5              ranger_0.13.1          
 [3] ggpubr_0.4.0            BSDA_1.2.1             
 [5] splus2R_1.3-3           stringr_1.4.0          
 [7] varSelRF_0.7-8          randomForest_4.6-14    
 [9] RColorBrewer_1.1-2      rpart.plot_3.1.0       
[11] rattle_5.4.0            bitops_1.0-7           
[13] tibble_3.1.6            rpart_4.1-15           
[15] ResourceSelection_0.3-5 kernlab_0.9-29         
[17] e1071_1.7-9             dplyr_1.0.7            
[19] caret_6.0-90            lattice_0.20-44        
[21] ggplot2_3.3.5           boot_1.3-28            
[23] pROC_1.18.0            

loaded via a namespace (and not attached):
 [1] tidyr_1.1.4          splines_4.1.1        foreach_1.5.1       
 [4] carData_3.0-5        prodlim_2019.11.13   stats4_4.1.1        
 [7] globals_0.14.0       ipred_0.9-12         pillar_1.6.4        
[10] backports_1.4.1      glue_1.5.1           digest_0.6.29       
[13] ggsignif_0.6.3       colorspace_2.0-2     recipes_0.1.17      
[16] Matrix_1.3-4         plyr_1.8.6           timeDate_3043.102   
[19] pkgconfig_2.0.3      broom_0.7.12         listenv_0.8.0       
[22] purrr_0.3.4          scales_1.1.1         gower_0.2.2         
[25] lava_1.6.10          proxy_0.4-26         generics_0.1.1      
[28] car_3.0-12           ellipsis_0.3.2       withr_2.4.3         
[31] nnet_7.3-16          survival_3.2-11      magrittr_2.0.1      
[34] crayon_1.4.2         future_1.23.0        fansi_0.5.0         
[37] parallelly_1.29.0    nlme_3.1-152         MASS_7.3-54         
[40] rstatix_0.7.0        class_7.3-19         tools_4.1.1         
[43] data.table_1.14.2    lifecycle_1.0.1      munsell_0.5.0       
[46] compiler_4.1.1       rlang_0.4.12         grid_4.1.1          
[49] iterators_1.0.13     gtable_0.3.0         ModelMetrics_1.2.2.2
[52] codetools_0.2-18     abind_1.4-5          reshape2_1.4.4      
[55] R6_2.5.1             lubridate_1.8.0      future.apply_1.8.1  
[58] utf8_1.2.2           stringi_1.7.6        Rcpp_1.0.7          
[61] vctrs_0.3.8          tidyselect_1.1.1 

2. Installation guide
- Copy the four included files to the same directory. (Installing R/RStudio may take a several minutes, if necessary.)

3. Demo
- Enter "source('mod_global_F.R')" in the R console (without quotes)
- The output should be a print-out of random forest statistics (~1-2 mintues for the sample data)

4. Instructions for use
- Set various options to run a random forest model or calculate correlations at the top of mod_global_F.R, e.g. 0 for 'off' or 1 for 'on'
