# Supplementary material for: Global analysis and prediction of fluoride in groundwater
Source: Nat Commun. 2022 Aug 1;13:4232. doi: 10.1038/s41467-022-31940-x (PMC9343638; doi:10.1038/s41467-022-31940-x)
Supplement: Supplementary file 3 — Supplementary Data 1 [file 41467_2022_31940_MOESM3_ESM.zip › code/statFunctions_F.r]

# calculate correlation using proportion of dependent variables exceeding a threshold (previously converted to binary) to independent variables
calcCorrelationBinPercent <- function(DF,depBINname,nonInd,threshold,plotFlag,binselection,bintype,corrtype='Pearson') {
    options(warn=-1)
    indVars = which(!names(DF) %in% nonInd)
    options(warn=0)
    
    depCol = which(names(DF) == depBINname)
    corrSummary = data.frame('df1'=character(),'Correlation'=double(0),'Pval'=double(0),'numBins'=double(0),'numData'=double(0))   # dataframe to collect correlation statistics
    
    for (i in indVars) {   #which(names(DF)=='Ca_mgl')){
        if (length(unique(DF[,i])) > 2) {      # calculate correlation only for non-binary independent variables
            dataSub_ind = subset(DF, DF[,i] != -9999 & DF[,i] != '') # exclude values of -9999
            numData <- nrow(dataSub_ind)
            indMin = min(as.numeric(dataSub_ind[,i]))
            indMax = max(as.numeric(dataSub_ind[,i]))
            
			#determine number of bins
            if(lowerCase(binselection)=='sturges') {
                numSections = ceiling(log2(nrow(dataSub_ind)) + 1)  # Sturges' rule
                if(i==1) print(paste0('Binning by Sturges rule (',names(dataSub_ind)[i],')'))
            } else if(lowerCase(binselection)=='rice') {
                numSections = ceiling(nrow(dataSub_ind)^(1/3)*2)  # Rice rule
                if(i==1) print(paste0('Binning by Rice rule (',names(dataSub_ind)[i],')'))
            } else {
                numSections = sqrt(nrow(dataSub_ind))   # square root
                if(i==1) print(paste0('Binning using square root (',names(dataSub_ind)[i],')'))
            }           
            
            dataSub_ind = dataSub_ind[ order(dataSub_ind[,i]), ]     # sort dataframe on the independent variable
            
			# initialize independent and dependent variables
            ind = rep(NA, numSections)
            dep = rep(NA, numSections)      # proportion of dependent variable in each bin greater than the threshold
            dep2 = rep(NA, numSections)     # mean of dependent variable for each bin
            
            # binning width
            span <- ceiling((indMax-indMin)/numSections)   # span of each bin
            width = ceiling(nrow(dataSub_ind)/numSections)    # number of values in each bin

            # for each bin
            for (j in 1:numSections){
                if(lowerCase(bintype)=='equalspan'){
                    ss <- dataSub_ind[which(as.numeric(dataSub_ind[,i]) >= (indMin+span*(j-1)) & as.numeric(dataSub_ind[,i])) < (indMin+span*j),]
                    if(i==1 & j==1) print('Binning using equal ranges of values...')
                } else {
                    if (j==numSections) ss = dataSub_ind[(1+width*(j-1)):nrow(dataSub_ind),]     # put the remaining members in the last bin
                    else ss = dataSub_ind[(1+width*(j-1)):(width*j),]      
                    if(i==1 & j==1) print('Binning using an equal number of values in each bin...')
                }
                numDepAboveThreshold = length(which (ss[,depCol] == 1))
                numDepTotal = nrow(ss)
                dep[j] = numDepAboveThreshold/numDepTotal       # proportion of value above guideline
                cont <- which(names(myDF)=='depCONT')
                low <- quantile(ss[,cont], seq(0,1,0.01))[2]    # 1. Perzentil
                high <- quantile(ss[,cont], seq(0,1,0.01))[100]  # 99. Perzentil
                dep2[j] = mean(as.numeric(ss[which(ss[,cont]>low & ss[,cont]<=high), cont]))
                ind[j] = median(as.numeric(ss[,i]))       # take median value of the independent variable in bin
            }
            
            # calculate correlation
            if( sum(!is.na(dep)) >= 4) {    # calculate correlation only if there are at least 4 points
                correlation = cor.test(ind,dep,method=corrtype) #kendall
                correlation2 = cor.test(ind,dep2,method=corrtype) #kendall
                Pval = signif(correlation$p.val,3)
                Pval2 = signif(correlation2$p.val,3)
                Correlation = signif(correlation$estimate,3)
                Correlation2 = signif(correlation2$estimate,3)
                numBins = length(dep)
                Variable = names(DF)[i]
                df1 = data.frame(Variable)
                newRow = cbind(df1,Correlation,Pval,numBins,numData)
                newRow2 = cbind(df1,Correlation2,Pval2,numBins,numData)
                corrSummary = rbind(corrSummary, newRow)#, newRow2)
                if(plotFlag==1) {   # plot correlation graphs
                    # plot ind, dep values
                    dev.new()
                    xlabel = paste('r = ',Correlation,'; p = ',Pval,sep='', ' ; numBins = ',numBins, '; numData = ',numData)
                    plot(ind, dep, ylim = c(0,1), pch = 19, col = 'blue', main = paste0(corrtype,'_',threshold,'_',names(DF)[i],' numData=',numData), xlab = xlabel, ylab = paste("Proportion of",names(DF)[depCol],"measurements above threshold",threshold))
                    par(new=TRUE)
                } else if(plotFlag==2) {   # save correlation graphs
                    pdf(file=paste0(corrtype,'_',threshold,'_',names(DF)[i],'.pdf'))
                    xlabel = paste('r = ',Correlation,'; p = ',Pval,sep='', ' ; numBins = ',numBins, '; numData = ',numData)
                    plot(ind, dep, ylim = c(0,1), pch = 19, col = 'blue', main = paste0(corrtype,'_',threshold,'_',names(DF)[i],' numData=',numData), xlab = xlabel, ylab = paste("Proportion of",names(DF)[depCol],"measurements above threshold",threshold))
                    dev.off()
                } else if(plotFlag==3) {
                    xlabel = paste(names(DF)[i], ' r = ',Correlation,'; p = ',Pval,sep='', ' ; numBins = ',numBins, '; numData = ',numData)
                    setEPS()
                    gg <- ggplot(data.frame(cbind(ind,dep)), aes(x=ind, y=dep)) + geom_point(colour = "blue", size = 3) + labs(title=xlabel) + theme(axis.text.x = element_text(size = 35), axis.text.y = element_text(size = 35))
                    ggplot2::ggsave(filename = paste0(corrtype,'_',binselection,'_',bintype,'_',threshold,'_',names(DF)[i],'.eps'), plot=gg, device = "eps")
                }
            } 
        }
        rownames(corrSummary) <- NULL
    }
    return(corrSummary)
} 

crossoverPredVal <- function(dep, prob, thresholdInterval, plotSwitch, name) {
    # calculate positive predictive value and negative predictive value
    model.df = data.frame(dep, prob)                    # create dataframe from dependent variable and model probability
    posPredVal = rep(NA, 1/thresholdInterval + 1)       # initialize positive predictive value variable...
    negPredVal = posPredVal                             # ...negative predictive value
    sum_ppv_npv = posPredVal                            # ...sum of positive predictive value and negative predictive value
    acc = posPredVal                                    # ...accuracy
    perf.df = data.frame(posPredVal, negPredVal, sum_ppv_npv, acc)    # create dataframe of the above variables

    iter = 1
    for (i in seq(0, 1, thresholdInterval)) {           # iterate through each threshold value
        pred = ifelse(model.df$prob >= i, 1, 0)         # determine prediction (0 or 1) for each data point at the given threshold
        model.df = cbind(model.df, pred)
        
		# calculate positive predictive value
        perf.df$posPredVal[iter] = mean( subset(model.df, pred==1)$dep==1 )
        
		# calculate negative predictive value
        perf.df$negPredVal[iter] = ifelse(nrow(subset(model.df, pred==0))>0, mean(subset(model.df, pred==0)$dep==0), 1) # falls es keine Reihen gibt
        
        # sum positive predictive value and negative predictive value
        perf.df$sum_ppv_npv[iter] = perf.df$posPredVal[iter] + perf.df$negPredVal[iter]                                           
        
		# calculate accuracy
        perf.df$acc[iter] = mean( ifelse(pred==dep, 1, 0) )                                                         
        
		# remove last column from data frame
        model.df = model.df[,-3]                        
        
		# name row according to threshold
        row.names(perf.df)[iter] = i                    
        iter = iter+1
    }    
    
    ind = ifelse(min(which(perf.df$negPredVal<perf.df$posPredVal))>(1/thresholdInterval+1),1/thresholdInterval+1,min(which(perf.df$negPredVal<perf.df$posPredVal)))
    crossover = findIntersect((ind-2)*thresholdInterval, (ind-1)*thresholdInterval, (ind-2)*thresholdInterval, (ind-1)*thresholdInterval, perf.df$posPredVal[ind-1], perf.df$posPredVal[ind], perf.df$negPredVal[ind-1], perf.df$negPredVal[ind])
    
    prediction = ifelse(prob >= crossover[1], 1, 0)
    
    # plot positive predictive value, negative predictive value, accuracy
    if (plotSwitch == 1) {
        dev.new()
        plot(seq(0, 1, thresholdInterval),perf.df$posPredVal,xlim=c(0.0,1.0),ylim=c(0.0,1.0),pch=0, xlab='', ylab='',col='red')
        par(new=T)
        plot(seq(0, 1, thresholdInterval),perf.df$posPredVal,xlim=c(0.0,1.0),ylim=c(0.0,1.0),type='l', xlab='', ylab='',col='red')
        par(new=T)
        plot(seq(0, 1, thresholdInterval),perf.df$negPredVal,xlim=c(0.0,1.0),ylim=c(0.0,1.0),pch=1, xlab='', ylab='',col='green')
        par(new=T)
        plot(seq(0, 1, thresholdInterval),perf.df$negPredVal,xlim=c(0.0,1.0),ylim=c(0.0,1.0),type='l', xlab='', ylab='',col='green')
        par(new=T)
        plot(seq(0, 1, thresholdInterval),perf.df$acc,xlim=c(0.0,1.0),ylim=c(0.0,1.0),pch=2, xlab='', ylab='',col='blue')
        par(new=T)
        plot(seq(0, 1, thresholdInterval),perf.df$acc,xlim=c(0.0,1.0),ylim=c(0.0,1.0),type='l', xlab='', ylab='',col='blue')
        par(new=T)
        title(main=paste('PPV, NPV, accuracy: crossover at x = ', round(crossover[1],4)))
        legend(0.75, 0.8, c('PPV','NPV','Accuracy'), lty=c(1,1,1), lwd=c(2.5,2.5,2.5), col=c('red','green','blue'))
    }
    
    return (list(perf.df, crossover))
}
        
crossoverSensSpec <- function(dep, prob, thresholdInterval, plotSwitch) {
    # calculate sensitivity and specificity
    model.df = data.frame(dep, prob)                    # create dataframe from dependent variable and model probability
    sens = rep(NA, 1/thresholdInterval + 1)             # initialize sensitivity variable...
    spec = sens                                         # ...specificity
    sum_se_sp = sens                                    # ...sum of sensitivity and specificity
    acc = sens                                          # ...accuracy
    perf.df = data.frame(sens, spec, sum_se_sp, acc)    # create dataframe of the above variables

    iter = 1
    for (i in seq(0, 1, thresholdInterval)) {           # iterate through each threshold value
        pred = ifelse(model.df$prob >= i, 1, 0)         # determine prediction (0 or 1) for each data point at the given threshold
        model.df = cbind(model.df, pred)
        
		# calculate sensitivity
        perf.df$sens[iter] = mean( ifelse(subset(model.df, dep==1)$pred==subset(model.df, dep==1)$dep, 1, 0) )      
        
		# calculate specificity
        perf.df$spec[iter] = mean( ifelse(subset(model.df, dep==0)$pred==subset(model.df, dep==0)$dep, 1, 0) )      
        
		# sum sensitivity and specificity
        perf.df$sum_se_sp[iter] = perf.df$sens[iter] + perf.df$spec[iter]                                           
        
		# calculate accuracy
        perf.df$acc[iter] = mean( ifelse(pred==dep, 1, 0) )                                                         
        
		# remove last column from data frame
        model.df = model.df[,-3]                        
        
		# name row according to threshold
        row.names(perf.df)[iter] = i                    
        iter = iter+1
    }    
    
    ind = min(which(perf.df$sens<perf.df$spec))
    crossover = findIntersect((ind-2)*thresholdInterval, (ind-1)*thresholdInterval, (ind-2)*thresholdInterval, (ind-1)*thresholdInterval, perf.df$sens[ind-1], perf.df$sens[ind], perf.df$spec[ind-1], perf.df$spec[ind])
    
    prediction = ifelse(prob >= crossover[1], 1, 0)
    
    # plot sensitivity, specificity, accuracy
    if (plotSwitch == 1) {
        dev.new()
        plot(seq(0, 1, thresholdInterval),perf.df$sens,xlim=c(0.0,1.0),ylim=c(0.0,1.0),pch=0, xlab='', ylab='',col='red')
        par(new=T)
        plot(seq(0, 1, thresholdInterval),perf.df$sens,xlim=c(0.0,1.0),ylim=c(0.0,1.0),type='l', xlab='', ylab='',col='red')
        par(new=T)
        plot(seq(0, 1, thresholdInterval),perf.df$spec,xlim=c(0.0,1.0),ylim=c(0.0,1.0),pch=1, xlab='', ylab='',col='green')
        par(new=T)
        plot(seq(0, 1, thresholdInterval),perf.df$spec,xlim=c(0.0,1.0),ylim=c(0.0,1.0),type='l', xlab='', ylab='',col='green')
        par(new=T)
        plot(seq(0, 1, thresholdInterval),perf.df$acc,xlim=c(0.0,1.0),ylim=c(0.0,1.0),pch=2, xlab='', ylab='',col='blue')
        par(new=T)
        plot(seq(0, 1, thresholdInterval),perf.df$acc,xlim=c(0.0,1.0),ylim=c(0.0,1.0),type='l', xlab='', ylab='',col='blue')
        par(new=T)
        title(main=paste('Sensitivity, specificity, accuracy: crossover at x = ', round(crossover[1],4)))
        legend(0.75, 0.8, c('Sensitivity','Specificity','Accuracy'), lty=c(1,1,1), lwd=c(2.5,2.5,2.5), col=c('red','green','blue'))
    }
    indizMaxSensSpec <- which(perf.df$sum_se_sp==max(perf.df$sum_se_sp))

    return (list(perf.df, crossover, c(indizMaxSensSpec,perf.df$acc[indizMaxSensSpec])))
}

findIntersect <- function(x1, x2, x3, x4, y1, y2, y3, y4) {
    # find the intersection of two line segments, p1->p2 and p3->p4
    m1 = (y2-y1)/(x2-x1)
    m3 = (y4-y3)/(x4-x3)
    b1 = y1 - m1*x1
    b3 = y3 - m3*x3
    x = (b1-b3)/(m3-m1)
    x = ifelse(x>1,1,x)
    y = m1*x + b1
    result = c(x,y)
    return(result)
}

getConfusionMatrix <- function(fit,db) {            # for a prediction array
    prediction <- predict(fit, db)
    cm = caret::confusionMatrix(prediction,as.factor(db$depBIN),positive='1')
    return(cm)
}

getConfusionMatrix3 <- function(fit,db) {           # for a ranger prediction object
    prediction <- predict(fit, db, type = "response")
    cm = caret::confusionMatrix(as.factor(ifelse(prediction$predictions[,2]>0.5,1,0)),db$depBIN,positive='1')
    return(cm)
}
